# Supplementary material for: Development of SSR markers and genetic diversity analysis in enset (Ensete ventricosum (Welw.) Cheesman), an orphan food security crop from Southern Ethiopia
Source: BMC Genet. 2015 Aug 5;16:98. doi: 10.1186/s12863-015-0250-8 (PMC4524394; doi:10.1186/s12863-015-0250-8)
Supplement: Additional file 1: — Descriptions of the 70 enset ( Ensete ventricosum (Welw.) Cheesman) plant materials used for genetic analysis. [file 12863_2015_250_MOESM1_ESM.xlsx]

## Sheet: Enset plant materials
Additional File 1: Descriptions of the 70 enset (Ensete ventricosum (Welw.) Cheesman) plant materials used for genetic analysis
No.	Collection name, Local Unique ID	Full scientific name	a,bLocal landrace names	Biological status	Mode of propagation	Collection location
1	HwU, NA	Ensete ventricosum (Welw.) Cheesman	aEntada1	Cultivated	Spontaneous sucker	Ari, Ethiopia
2	HwU, NA	Ensete ventricosum (Welw.) Cheesman	Entada2	Cultivated	Spontaneous sucker	Ari, Ethiopia
3	HwU, NA	Ensete ventricosum (Welw.) Cheesman	Entada3	Cultivated	Spontaneous sucker	Ari, Ethiopia
4	HwU, NA	Ensete ventricosum (Welw.) Cheesman	Entada4	Cultivated	Spontaneous sucker	Ari, Ethiopia
5	HwU, NA	Ensete ventricosum (Welw.) Cheesman	Entada5	Cultivated	Spontaneous sucker	Ari, Ethiopia
6	AARC, NA	Ensete ventricosum (Welw.) Cheesman	bErpha1	Wild	Botanical seed	Dawro, Ethiopia
7	AARC, NA	Ensete ventricosum (Welw.) Cheesman	Erpha2	Wild	Botanical seed	Dawro, Ethiopia
8	AARC, NA	Ensete ventricosum (Welw.) Cheesman	Erpha3	Wild	Botanical seed	Dawro, Ethiopia
9	AARC, NA	Ensete ventricosum (Welw.) Cheesman	Erpha4	Wild	Botanical seed	Dawro, Ethiopia
10	AARC, NA	Ensete ventricosum (Welw.) Cheesman	Erpha5	Wild	Botanical seed	Dawro, Ethiopia
11	AARC, NA	Ensete ventricosum (Welw.) Cheesman	Erpha6	Wild	Botanical seed	Dawro, Ethiopia
12	AARC, NA	Ensete ventricosum (Welw.) Cheesman	Shibr	Cultivated	Induced sucker	Gamo, Ethiopia
13	AARC, NA	Ensete ventricosum (Welw.) Cheesman	Ketene	Cultivated	Induced sucker	Gamo Gofa Ethiopia
14	AARC, NA	Ensete ventricosum (Welw.) Cheesman	Dolla	Cultivated	Induced sucker	Gamo Gofa Ethiopia
15	AARC, NA	Ensete ventricosum (Welw.) Cheesman	Dellea1	Cultivated	Induced sucker	Gamo Gofa Ethiopia
16	AARC, NA	Ensete ventricosum (Welw.) Cheesman	Bergude	Cultivated	Induced sucker	Gamo Gofa Ethiopia
17	AARC, NA	Ensete ventricosum (Welw.) Cheesman	Haleko	Cultivated	Induced sucker	Gamo Gofa Ethiopia
18	AARC, NA	Ensete ventricosum (Welw.) Cheesman	Garanetsa	Cultivated	Induced sucker	Gamo Gofa Ethiopia
19	AARC, NA	Ensete ventricosum (Welw.) Cheesman	Dellea2	Cultivated	Induced sucker	Gamo Gofa Ethiopia
20	AARC, NA	Ensete ventricosum (Welw.) Cheesman	Ayissade	Cultivated	Induced sucker	Gamo Gofa Ethiopia
21	AARC, NA	Ensete ventricosum (Welw.) Cheesman	Shalda	Cultivated	Induced sucker	Gamo Gofa Ethiopia
22	AARC, NA	Ensete ventricosum (Welw.) Cheesman	Ame (Amaye)	Cultivated	Induced sucker	Gamo Gofa Ethiopia
23	AARC, NA	Ensete ventricosum (Welw.) Cheesman	Chicho	Cultivated	Induced sucker	Gamo Gofa Ethiopia
24	AARC, NA	Ensete ventricosum (Welw.) Cheesman	Bino	Cultivated	Induced sucker	Gamo Gofa Ethiopia
25	AARC, NA	Ensete ventricosum (Welw.) Cheesman	Butta	Cultivated	Induced sucker	Gamo Gofa Ethiopia
26	HwU, NA	Ensete ventricosum (Welw.) Cheesman	Gena	Cultivated	Induced sucker	Sidama, Ethiopia
27	HwU, NA	Ensete ventricosum (Welw.) Cheesman	Astara	Cultivated	Induced sucker	Sidama, Ethiopia
28	HwU, NA	Ensete ventricosum (Welw.) Cheesman	Arisho	Cultivated	Induced sucker	Sidama, Ethiopia
29	HwU, NA	Ensete ventricosum (Welw.) Cheesman	Medde	Cultivated	Induced sucker	Sidama, Ethiopia
30	HwU, NA	Ensete ventricosum (Welw.) Cheesman	Kule	Cultivated	Induced sucker	Sidama, Ethiopia
31	AARC, NA	Ensete ventricosum (Welw.) Cheesman	Wanadia	Cultivated	Induced sucker	Wolaita, Ethiopia
32	AARC, NA	Ensete ventricosum (Welw.) Cheesman	Chichia	Cultivated	Induced sucker	Wolaita, Ethiopia
33	AARC, NA	Ensete ventricosum (Welw.) Cheesman	Gefetenewa	Cultivated	Induced sucker	Wolaita, Ethiopia
34	AARC, NA	Ensete ventricosum (Welw.) Cheesman	Chamia	Cultivated	Induced sucker	Wolaita, Ethiopia
35	AARC, NA	Ensete ventricosum (Welw.) Cheesman	Shelekumia	Cultivated	Induced sucker	Wolaita, Ethiopia
36	AARC, NA	Ensete ventricosum (Welw.) Cheesman	Keberia	Cultivated	Induced sucker	Wolaita, Ethiopia
37	AARC, NA	Ensete ventricosum (Welw.) Cheesman	Feluwa	Cultivated	Induced sucker	Wolaita, Ethiopia
38	AARC, NA	Ensete ventricosum (Welw.) Cheesman	Liembo	Cultivated	Induced sucker	Wolaita, Ethiopia
39	AARC, NA	Ensete ventricosum (Welw.) Cheesman	Halaa	Cultivated	Induced sucker	Wolaita, Ethiopia
40	AARC, NA	Ensete ventricosum (Welw.) Cheesman	Ketenia	Cultivated	Induced sucker	Wolaita, Ethiopia
41	AARC, NA	Ensete ventricosum (Welw.) Cheesman	Mazia	Cultivated	Induced sucker	Wolaita, Ethiopia
42	AARC, NA	Ensete ventricosum (Welw.) Cheesman	Sesa	Cultivated	Induced sucker	Wolaita, Ethiopia
43	AARC, NA	Ensete ventricosum (Welw.) Cheesman	Adinona	Cultivated	Induced sucker	Wolaita, Ethiopia
44	AARC, NA	Ensete ventricosum (Welw.) Cheesman	Akacha	Cultivated	Induced sucker	Wolaita, Ethiopia
45	AARC, NA	Ensete ventricosum (Welw.) Cheesman	Bulua	Cultivated	Induced sucker	Wolaita, Ethiopia
46	AARC, NA	Ensete ventricosum (Welw.) Cheesman	Gena	Cultivated	Induced sucker	Wolaita, Ethiopia
47	AARC, NA	Ensete ventricosum (Welw.) Cheesman	Siyuti	Cultivated	Induced sucker	Wolaita, Ethiopia
48	AARC, NA	Ensete ventricosum (Welw.) Cheesman	Zinkia	Cultivated	Induced sucker	Wolaita, Ethiopia
49	AARC, NA	Ensete ventricosum (Welw.) Cheesman	Kucha-arkie	Cultivated	Induced sucker	Wolaita, Ethiopia
50	AARC, NA	Ensete ventricosum (Welw.) Cheesman	Nekaka	Cultivated	Induced sucker	Wolaita, Ethiopia
51	AARC, NA	Ensete ventricosum (Welw.) Cheesman	Fenku	Cultivated	Induced sucker	Wolaita, Ethiopia
52	AARC, NA	Ensete ventricosum (Welw.) Cheesman	Doko	Cultivated	Induced sucker	Wolaita, Ethiopia
53	AARC, NA	Ensete ventricosum (Welw.) Cheesman	Ankie-gena	Cultivated	Induced sucker	Wolaita, Ethiopia
54	AARC, NA	Ensete ventricosum (Welw.) Cheesman	Mochie	Cultivated	Induced sucker	Wolaita, Ethiopia
55	AARC, NA	Ensete ventricosum (Welw.) Cheesman	Lochingie	Cultivated	Induced sucker	Wolaita, Ethiopia
56	AARC, NA	Ensete ventricosum (Welw.) Cheesman	Sanka	Cultivated	Induced sucker	Wolaita, Ethiopia
57	AARC, NA	Ensete ventricosum (Welw.) Cheesman	Silikentie	Cultivated	Induced sucker	Wolaita, Ethiopia
58	AARC, NA	Ensete ventricosum (Welw.) Cheesman	Arkia	Cultivated	Induced sucker	Wolaita, Ethiopia
59	AARC, NA	Ensete ventricosum (Welw.) Cheesman	Pokuwa	Cultivated	Induced sucker	Wolaita, Ethiopia
60	AARC, NA	Ensete ventricosum (Welw.) Cheesman	Tuzuma	Cultivated	Induced sucker	Wolaita, Ethiopia
61	AARC, NA	Ensete ventricosum (Welw.) Cheesman	Tufa	Cultivated	Induced sucker	Wolaita, Ethiopia
62	AARC, NA	Ensete ventricosum (Welw.) Cheesman	Locha	Cultivated	Induced sucker	Wolaita, Ethiopia
63	AARC, NA	Ensete ventricosum (Welw.) Cheesman	Gemorcha	Cultivated	Induced sucker	Wolaita, Ethiopia
64	AARC, NA	Ensete ventricosum (Welw.) Cheesman	Argama	Cultivated	Induced sucker	Wolaita, Ethiopia
65	AARC, NA	Ensete ventricosum (Welw.) Cheesman	Dirbuwa	Cultivated	Induced sucker	Wolaita, Ethiopia
66	AARC, NA	Ensete ventricosum (Welw.) Cheesman	Bedadia	Cultivated	Induced sucker	Wolaita, Ethiopia
67	AARC, NA	Ensete ventricosum (Welw.) Cheesman	Bukinia	Cultivated	Induced sucker	Wolaita, Ethiopia
68	AARC, NA	Ensete ventricosum (Welw.) Cheesman	Keltentia	Cultivated	Induced sucker	Wolaita, Ethiopia
69	AARC, NA	Ensete ventricosum (Welw.) Cheesman	Agina	Cultivated	Induced sucker	Wolaita, Ethiopia
70	AARC, NA	Ensete ventricosum (Welw.) Cheesman	Mattie	Cultivated	Induced sucker	Wolaita, Ethiopia
NA = not available, Local Unique ID is not available for enset accession
aLocal landrace names = Entada1 to Entada 5 represent individuals of the landrace named Entada
bLocal landrace names = Erpha1 to Erpha6 are wild individuals maintained in AARC
HwU = Hawassa University, Ethiopia
AARC = Areka Agricultural Research Center, Ethiopia
