# Supplementary material for: Development of SSR markers and genetic diversity analysis in enset (Ensete ventricosum (Welw.) Cheesman), an orphan food security crop from Southern Ethiopia
Source: BMC Genet. 2015 Aug 5;16:98. doi: 10.1186/s12863-015-0250-8 (PMC4524394; doi:10.1186/s12863-015-0250-8)
Supplement: Additional file 2: — Descriptions of the 18 Musa accessions used for marker cross-transferability evaluation and genetic analysis. [file 12863_2015_250_MOESM2_ESM.xlsx]

## Sheet: Musa plant materials
Additional File 2: Descriptions of the 18 Musa plant materials used for marker cross-transferability evaluation and genetic analysis
Collection name, Local Unique ID	Genus	Species	Rank	Infraspecfic epithet	Cultivar	Full scientific name	Taxonomic sections	Collecting source
ITC, ITC1511	Musa	acuminata	subsp.	malaccensis	DH Pahang	M.acuminata Colla. malaccensis (Ridl.) N.W.Simmonds	Eumusa	Guadeloupe
ITC, ITC0245	Musa	AB cv			Safet Velchi	Musa AB cv (Musa X Paradisiaca)		India
ITC, ITC0249	Musa	acuminata	subsp.	burmannicoides	Calcutta 4	M.acuminata Colla. burmannicoides E.De Langhe	Eumusa	India
ITC, BVEL	Musa	balbisiana	subsp.	type3	Lal Velchi	M.balbisiana Colla type 3	Eumusa	India
ITC, ITC1034	Musa	AB cv			Kunnan	Musa AB cv (Musa X Paradisiaca)		India, Kerala
ITC, ITC1177	Musa	acuminata	subsp.	zebrina	Zebrina	M.acuminata Colla zebrina (Van Houtte ex Planch.) Nasution	Eumusa	Indonesia
ITC, ITC1587	Musa	balbisiana	subsp.	type 4	Pisang Klutuk Wulung	M.balbisiana Colla type 4	Eumusa	Indonesia (IDN 056)
ITC, ITC1156	Musa	balbisiana	subsp.	type 4	Pisang Batu	M.balbisiana Colla type 4	Eumusa	Indonesia (IDN 080)
ITC, ITC0253	Musa	acuminata	subsp.	microcarpa	Borneo	M.acuminata Colla microcarpa (Becc.)N.W.Simmonds	Eumusa	Malaysia, S/E Borneo
ITC, ITC1072	Musa	textilis			Musa textilis	M.textilis Née.	Australimusa	NA
ITC, ITC0283	Musa	acuminata	subsp.	burmannica	Long Tavoy	M.acuminata Colla burmannica N.W.Simmonds	Eumusa	NA
ITC, ITC1120	Musa	balbisiana			Tani	M.balbisiana Colla	Eumusa	NA
ITC, ITC0637	Musa	ornata	subsp.	ornata	Musa ornata	M.ornata Roxb.	Rhodochlamys	NA
ITC, ITC0623	Musa	acuminata	subsp.	banksii	Banksii	M.acuminata Colla banksii (F.Muell.) N.W.Simmonds	Eumusa	Papua New Guinea
ITC, ITC0856	Musa	schizocarpa			Schizocarpa	M.schizocarpa N.W.Simmonds var.schizocopra	Eumusa	Papua New Guinea
ITC, ITC1187	Musa	AAcv		Cooking AA	Tomolo	AA cv (Cooking AA)		Papua New Guinea (PNG023)
ITC, ITC1028	Musa	acuminata	subsp.	errans	Agutay	M.acuminata Colla errans	Eumusa	Philippines
ITC, ITC0660	Musa	acuminata	subsp.	siamea	Khae (Phrae)	M.acuminata Colla siamea N.W.Simmonds	Eumusa	Thailand (THA 015)
NA = not available, Collecting source is not available for the accessions
ITC = International Transit Center (ICT) for Musa collection.
