# Supplementary material for: Development of SSR markers and genetic diversity analysis in enset (Ensete ventricosum (Welw.) Cheesman), an orphan food security crop from Southern Ethiopia
Source: BMC Genet. 2015 Aug 5;16:98. doi: 10.1186/s12863-015-0250-8 (PMC4524394; doi:10.1186/s12863-015-0250-8)
Supplement: Additional file 3: — Characteristics of the 217 designed primer pairs from sequence reads of enset ( Ensete ventricosum (Welw.) Cheesman) landrace Gena. [file 12863_2015_250_MOESM3_ESM.xlsx]

## Sheet: Additional File 3
Additional File 3: Characteristics of the 217 primer pairs designed from sequence reads of CT and GT enriched libraries of enset (Ensete ventricosum (Welw.) Cheesman) landrace 'gena'
Serial No.	Sequence read ID	Forward primer (5'-3')	Reverseprimer (5'-3')	SSR motif	SSR type	Expected Product size (bp)	Tm (°C)
1	Ensven_000232	ACCCATCACCAACTTTGCAC	ACAACAAGAAGAAGGAAGGAGG	(AG)24	Di-nucleotide repeat motifs	98	58
2	Ensven_000239	GTCCCCAAAGAAAAGCACGG	TGGAACGGAGACAGAACCAC	(AC)14AGG(CA)11	Compound interrupted	120	60
3	Ensven_000277	TTACGCCTTGCTCAACATCG	CCATCCTCACTCTGCCTCTC	(AG)12	Di-nucleotide repeat motifs	117	60
4	Ensven_000285	ACAGCATAAGCGAAATAGCAG	ACCGTGGTTAGGTCCAAGAG	(AG)12	Di-nucleotide repeat motifs	112	57
5	Ensven_000294	CACGGTAGATCTTGCACGC	CTATCGATTGCACGTCGCTC	(GT)12	Di-nucleotide repeat motifs	184	59
6	Ensven_000335	GCCATCGAGAGCTAAGGGG	GGCAAGGCCGTAAGATCAAC	(AG)21	Di-nucleotide repeat motifs	133	60
7	Ensven_000480	CTAAAAGGTCTGCGCCTGTG	CTCTCTCTTCTCTCTCTCTCTCTC	(GA)20	Di-nucleotide repeat motifs	137	58
8	Ensven_000533	GGCTAGTCCAGTTGGAAAGAG	GTAATCACCTCTGCCTTCACC	(AG)13	Di-nucleotide repeat motifs	122	58
9	Ensven_000547	CGTGAGTCATCTGCGTTTCC	GCCTCTTGTCTTGGCACTTC	(CT)12	Di-nucleotide repeat motifs	152	60
10	Ensven_000614	GTACGCCAAAGCATACCGC	TACATACGGAGCGTACCGAG	(AC)11	Di-nucleotide repeat motifs	104	59
11	Ensven_000622	CGGACGGTACAAGAGAACAG	AGACACCGGCGAAAAAGAAG	(TC)11	Di-nucleotide repeat motifs	178	59
12	Ensven_000628	AGCTTCATCTACTGGTGGGG	CACACACACACACACACACG	(CT)11	Di-nucleotide repeat motifs	153	60
13	Ensven_000632	TGGGAGACAAATCGGGAGAG	TATCCCCTGTGTGCCTTGAG	(AG)17	Di-nucleotide repeat motifs	239	60
14	Ensven_000636B	TGGTGTCGAAGAAGGGAAGG	GACCACCACGCCATAACAAC	(GTT)10	Tri-nucleotide repeat motifs	85	60
15	Ensven_000705	CAAGGTATGGCAGTAGGGGG	AGCTTTGTCTGGTTGTGTGC	(AG)17	Di-nucleotide repeat motifs	177	60
16	Ensven_000709	CTGGTGTGCGACAATGGAAC	TCTTGGAGCATCGTCTCCG	(TG)13	Di-nucleotide repeat motifs	173	60
17	Ensven_000749	TGTTGTTGGGATACGGGGAG	CCGATGAGGGTTTTCGGTTG	(GT)13	Di-nucleotide repeat motifs	135	60
18	Ensven_000762	GCAGATGTCAGCCAAGTAGC	ACGTCTACTCTCTCTCTCTCTC	(GA)14	Di-nucleotide repeat motifs	213	58
19	Ensven_000787	TGTTGTGTGGCGTGTGTTTG	ACACACATAACTTAACTTCGCAC	(TG)11	Di-nucleotide repeat motifs	218	58
20	Ensven_000801	CGTGTGTGTCTGTGTGTGTG	TCCTTCAGACCAGCCTTTGC	(AG)13	Di-nucleotide repeat motifs	112	60
21	Ensven_000860	TTGTGGGTCTTCTTTGCGTC	TCTCTCTCTCTCTCTCATCTGTG	(TC)13(AC)16	Compound	178	48
22	Ensven_000902	CTGATGGAGGAAGGAGAGGC	TCACGAAACAGCCAACCAAC	(AG)14	Di-nucleotide repeat motifs	152	60
23	Ensven_000946	AAGAGGGCGCAACCAAAC	TACGCCTCTCTCTCTCTCTC	(GT)11	Di-nucleotide repeat motifs	164	58
24	Ensven_000977	TCTTGGTAGCACACACACAC	ACACACACACACACACACAC	(AG)25	Di-nucleotide repeat motifs	91	59
25	Ensven_000984A	CGGCTGAATCATACGAGTGC	GTGTTGGCTCATTCCAGGTG	(CAG)7	Tri-nucleotide repeat motifs	170	60
26	Ensven_001009	TCACTCGACCGCTGTAATCC	CTCAGCAACACCTCCAAACC	(TC)11	Di-nucleotide repeat motifs	132	60
27	Ensven_001095	CCATGCAGCTCTTTCTCTTCC	TGCATCTCTATCTTTTGTCATGC	(TG)17	Di-nucleotide repeat motifs	143	58
28	Ensven_001168	GATGGAGGCATGCAGTGAAG	TAAGCATCGTCCTCCCAACC	(GA)11	Di-nucleotide repeat motifs	84	60
29	Ensven_001197	AGTTGTCACCAATTGCACCG	CCATCCTCCACACATGCC	(GA)22	Di-nucleotide repeat motifs	102	59
30	Ensven_001257	TGGAAGAACTGCAACTGGAC	AGTTAGATTAGTAACACCCAACGAC	(TG)13	Di-nucleotide repeat motifs	209	59
31	Ensven_001303A	TTGGTGCTTCGTCTCTCTCG	AGGTTGGTCCGACTGGTAAG	(CA)19	Di-nucleotide repeat motifs	128	60
32	Ensven_001401	TCTGTGTGCATAAGGCTACG	TCTCTCTCTCGAGTGGTTCG	(AG)15	Di-nucleotide repeat motifs	104	58
33	Ensven_001420	GATGAGGATGGAGGAGGCG	ACTATCTGTCGTCGTTCGTC	(GA)16	Di-nucleotide repeat motifs	113	58
34	Ensven_001421	GCTCAATTCGAGTGGAAGGC	CACCGACGAAGGATACCACC	(GA)13	Di-nucleotide repeat motifs	87	60
35	Ensven_001495	GGACGTGTGGGAAGTAGTATTG	CGTCCGTCTCTCTCTCTCTC	(GA)20	Di-nucleotide repeat motifs	164	59
36	Ensven_001600	GGGAGAAAGGAGATGACCCC	GAGACGACACACACACACAC	(AG)22	Di-nucleotide repeat motifs	188	60
37	Ensven_001669A	AGTCCCAAGATTTAAAGAAAATGGC	CTCTCTCTCTCTCTCTCTCTGTG	(AC)11	Di-nucleotide repeat motifs	182	59
38	Ensven_001673	TTGCATCTGCCACCTTGTTG	TCTTCTTCTTCTCTCTCTCTCTCTC	(GA)15	Di-nucleotide repeat motifs	126	59
39	Ensven_001705	GCGTCTGGTATGCTCAACTG	TCGGGAATGATACAGAGGCG	(TCA)8	Tri-nucleotide repeat motifs	143	60
40	Ensven_001738	CCTCCTCCTCTCGACATTCC	GAGTTCTTGCAGTCAGTCCG	(TG)11	Di-nucleotide repeat motifs	118	59
41	Ensven_001765	GTGAATGCCGGAGAATGCAG	GATCACACACGCAACCATCC	(AC)11	Di-nucleotide repeat motifs	117	60
42	Ensven_001793B	GAGGAGGAGCAGAGTCATGG	AGATCACAACCAAGCTCAGAAAC	(TC)12	Di-nucleotide repeat motifs	212	60
43	Ensven_001810	AACAACTTACGCTGCTGCTC	TTGACGTTCCCCTGACTTCC	(AC)11	Di-nucleotide repeat motifs	167	59
44	Ensven_001815A	AAAGAAGGGAAGGTGCATGG	CTCTCTCGCTCTCTCTCTCC	(GA)15	Di-nucleotide repeat motifs	81	59
45	Ensven_001882	GTGGGAATATCTTAGAGTAGGAAGC	CTCAGGAGGTCTTCTCTGCC	(AC)11	Di-nucleotide repeat motifs	96	59
46	Ensven_001894	CCGAAGTGCAACACCAGAG	TCGCTTTGCTCAACATCACC	(GAA)9	Tri-nucleotide repeat motifs	202	60
47	Ensven_001928	TAGCCATGGTGTCCTGGTTC	TCTACCTCTCGTCCTCCGTC	(GA)20	Di-nucleotide repeat motifs	99	60
48	Ensven_001952	ACTGTTTTGGCTTTCGGACG	ACAGATGTGGAAGAGTTGCC	(AC)11	Di-nucleotide repeat motifs	112	59
49	Ensven_001961A	AGCAGACCAAAGGGAAGCTC	ACCTACCTACCTACCTACCTACC	(AG)28	Di-nucleotide repeat motifs	117	60
50	Ensven_002014	CAGGCAACCACTGCGATATG	CAGTTGTCTCCCCAGGTGC	(CA)12	Di-nucleotide repeat motifs	115	60
51	Ensven_002054	GGTTGCCTTTGCTGTAGGAC	TGCTTCTGGTCAGATGTCAAAAC	(AG)12	Di-nucleotide repeat motifs	152	60
52	Ensven_002097	TACCGATTGGAAGTAGCGGG	CCTTTTCGTCCTTACGTCGG	(GA)15	Di-nucleotide repeat motifs	80	59
53	Ensven_002164	TTACCTGAAAGGGCCGAGAC	CTCTCCTCCTCCTCTCCTCG	(AG)18	Di-nucleotide repeat motifs	112	60
54	Ensven_002245	TCAAACCAACTAAAAGAGCCC	GCGCATAAAGGTAGTGACGG	(AC)12	Di-nucleotide repeat motifs	125	57
55	Ensven_002356	TCGGGAGAGATAGGAGAGAGG	CTTTGGGTTCGATCCACTGC	(AG)15	Di-nucleotide repeat motifs	108	60
56	Ensven_002391	GGGGAAGGAATCATTGTGGC	ACGTACTCTTCTTCTCTCTGTCTC	(AG)20	Di-nucleotide repeat motifs	191	60
57	Ensven_002504A	ACAGTCAAACCAACCACAGC	CGTCTCTCCTCTCTCTCTCTC	(GA)16	Di-nucleotide repeat motifs	141	59
58	Ensven_002551	GGAGTCCGGTAGGGCTTTAG	ATCAAGGTCATGTGCTGTGC	(AG)11	Di-nucleotide repeat motifs	189	60
59	Ensven_002578	GAAAGGAGATGATGTCGCCC	TAAGAAGCATGCAGTGTCCG	(AG)23	Di-nucleotide repeat motifs	204	59
60	Ensven_002588	TGTTTTCTACTGCAAGATTAGCG	TCCGGCGACTTGAAGAGTAG	(AG)11	Di-nucleotide repeat motifs	100	58
61	Ensven_002635A	GTACAGTGACTACGCTTGGG	ACTCTCTCTCTCTCTCTCTCTCTC	(GA)17	Di-nucleotide repeat motifs	225	59
62	Ensven_002639	GGACATGGTTGATAACACTACTGC	ACCCCTCTCTCTCTCTCTCG	(AG)12	Di-nucleotide repeat motifs	119	60
63	Ensven_002668	TTTGTGCAGGTCGTGAGTCG	ACAAACCCCTACGCTCTCTC	(GT)11	Di-nucleotide repeat motifs	100	60
64	Ensven_002748	GGTTGTCCTCAAGAACGTGG	TGATGCCTAATGCCTCTCCC	(GTG)9	Tri-nucleotide repeat motifs	85	60
65	Ensven_002836	CCGAGGATCGAGGAAAGGTC	TTCCCTACTCGAACACCCAC	(AG)20	Di-nucleotide repeat motifs	97	60
66	Ensven_002886	TCACAGAGAAGTGAAGTGCTG	ACACACACACACACACAGAG	(TC)13	Di-nucleotide repeat motifs	88	59
67	Ensven_002977A	CCTTTCCCACTAAGAAGCGG	CGTCTCTCTCTCTCTCTCTCTC	(AG)17	Di-nucleotide repeat motifs	156	59
68	Ensven_003055	TGATGCACACACACACACAC	ACTTCATATTCTTCTTGGCGAC	(GA)15	Di-nucleotide repeat motifs	104	57
69	Ensven_003075A	AACGTATGACCAGACCCCTG	ACCCAACTGCTTCGTGTTTG	(AG)13	Di-nucleotide repeat motifs	152	60
70	Ensven_003093	TGGGCACAGTTAAAGGTGTTG	AAGTCGCATTCAGCAGTGTC	(CT)11	Di-nucleotide repeat motifs	110	60
71	Ensven_003112	CTTGTCAGAGCCAATCGCAG	TAAGACCAAGGGGTTAGGGC	(AC)23	Di-nucleotide repeat motifs	190	59
72	Ensven_003141	AGTAAACAAAGGCAACAAGCAC	CTCGTGTAGTTTCGGTATGCTG	(GA)23	Di-nucleotide repeat motifs	93	59
73	Ensven_003201	CAGCACCGAGTTGACTTGAC	AAACCCTAACGTCCCTCCTC	(GT)14	Di-nucleotide repeat motifs	116	60
74	Ensven_003213	GAGCAACGCAATTCGTCAAAC	CTCTCTCTCTCGTCTCGCTC	(GA)15	Di-nucleotide repeat motifs	102	60
75	Ensven_003298A	AGAACAAAAAGGAAAACGAACTG	TCTCTCTCTCTCTCTCTCTCTCTC	(AAG)7	Tri-nucleotide repeat motifs	95	57
76	Ensven_003307	TGGAGGAGGAGGGAGGAATG	TCTCTCGCTGTGTTGTCTGC	(GA)16	Di-nucleotide repeat motifs	104	61
77	Ensven_003345	GTCCCGAAATCCCCTCTCTC	CTCAAGCTGAGTTCGCATGG	(TG)12	Di-nucleotide repeat motifs	245	60
78	Ensven_003650	CAAGAGCAACCCACACAAGG	ACCGTTCCCTACCAACCAAG	(AG)20	Di-nucleotide repeat motifs	191	60
79	Ensven_003748	GTTCGACTCGTCCAAGAAGG	ACTGTCTTAGTGATAGCCATGC	(AC)15	Di-nucleotide repeat motifs	111	59
80	Ensven_003784A	AAGACCAAATGTCACAGCCG	TCGTCGTCTCGTTCGTTCG	(AG)28(ACG)14	Compound	192	60
81	Ensven_003810	AAGAGGTGAGGAGGCAAAGG	TCGTTTCGGTTTTCGGTTCC	(GA)15	Di-nucleotide repeat motifs	171	60
82	Ensven_003845	TCTCAAACCACACACACACAC	ACGATAGGTTGTGGAGCCTG	(AG)12	Di-nucleotide repeat motifs	175	60
83	Ensven_003933	AACCCTAATCTCACGAACGC	TTTAGGTAAGGCGAAGGCGG	(GA)11	Di-nucleotide repeat motifs	123	59
84	Ensven_003973	GGAAAGCATAACATCACGAGGG	GCGTCGTCCAATCAACTACC	(AG)21	Di-nucleotide repeat motifs	201	60
85	Ensven_004017	GACTGGGCATTTTGGGGAAG	CAGGTCAGCGCTCGTATTAG	(AG)21	Di-nucleotide repeat motifs	116	59
86	Ensven_004131B	GAGAGAAGGAGGACAGAGCAG	ACGTTCGTTCCGTACTGTTG	(AG)20	Di-nucleotide repeat motifs	128	59
87	Ensven_004231A	ACAGTCAAACCAACCACAGC	TCCTCTCTCTCTCTCTCTCTCTC	(GA)15	Di-nucleotide repeat motifs	134	60
88	Ensven_004248	CCATCGACGCCTTAACAGAG	TGAACCTCGGGAGTGACATAAG	(GA)21	Di-nucleotide repeat motifs	167	59
89	Ensven_004313	ACGAATATCGGAAGGGGAAGAG	TACTTACACCACCTCGCACC	(GA)12	Di-nucleotide repeat motifs	132	60
90	Ensven_004354	CGATCGACGTATTGAGATTCC	GTCTCAGATCCGGAGGGTTC	(AG)11	Di-nucleotide repeat motifs	211	57
91	Ensven_004424A	CACAGAAGTCAAAGAGGCCG	TCGTCTACTCGTGTGTCGTC	(AG)14	Di-nucleotide repeat motifs	150	60
92	Ensven_004447	AGGAACTGAAACCTCTCTCTCTC	TCTTGGTAGCATCGTCTCCG	(TG)12	Di-nucleotide repeat motifs	91	60
93	Ensven_004491	GCAGTCCACAGAGAGAGAGAG	CCAACTCATCATCACCACGC	(AG)12	Di-nucleotide repeat motifs	135	60
94	Ensven_004531	GTTTCCTTCCCCTCCCTCTC	CGGTAGGTACGGTTGGTAGG	(CT)20	Di-nucleotide repeat motifs	161	60
95	Ensven_004585A	TCAACCTTTTTCTGCGTCGG	TCTCTCTCTCTCTCTCCCCC	(AG)14	Di-nucleotide repeat motifs	131	59
96	Ensven_004628	AGGAAGAGGGTGCATGAGC	CTCTCTCTCTCTCTCTGGTCTC	(GA)11	Di-nucleotide repeat motifs	182	59
97	Ensven_004633A	GCTTCACAGAGATCTGGCTTC	ACGGTTAGTCGTCCTTCGTC	(GA)13	Di-nucleotide repeat motifs	159	59
98	Ensven_004635	AGAGAAGGGGCATCGTCATC	CGTACGTCGACACTACCTCC	(AG)21	Di-nucleotide repeat motifs	120	60
99	Ensven_004639	AAGTGGCTCTTGACATGGAC	ACTCTCGTCTCTCTCTCTCTC	(AG)11	Di-nucleotide repeat motifs	154	58
100	Ensven_004673	AGAGGCAGGGCCGAGAAG	AGATCCACCACAAGACCTCC	(GAA)9	Tri-nucleotide repeat motifs	106	59
101	Ensven_004674	GCCTTTCGTATGCTTGGTGG	ACGTTGTTGCCGACATTCTG	(GA)13	Di-nucleotide repeat motifs	158	60
102	Ensven_004748	TGGTGGGATCCTGGAAAAGC	TCCTCGTGTCGTCGTCGG	(GA)25	Di-nucleotide repeat motifs	169	61
103	Ensven_004887A	ACCGAACCTAAAGTGGAACG	CCGTTAGGAAGGAACGGAAC	(AGGA)11	Tetra-nucleotide repeat motifs	192	59
104	Ensven_004887B	AGGAAGGAAGGAAGGAACCG	CCGTTAGGAAGGAACGGAAC	(CTTA)7	Tetra-nucleotide repeat motifs	125	59
105	Ensven_004954A	GCAGAGAAGACCTCCTGAGAC	TACGTACTCTCGTGTCGTCC	(GA)11	Di-nucleotide repeat motifs	137	59
106	Ensven_004983	ACACACACACACACACACAG	CTCCAAACAGGGTTGTCAAGG	(AG)13	Di-nucleotide repeat motifs	187	60
107	Ensven_005000	AAACGGCCAAAAGGATACGC	AGTGTGGCAAAGGGTAGGAG	(AG)13	Di-nucleotide repeat motifs	137	60
108	Ensven_005034	AGCAAACGTGAGTCATCTGC	GCGAGGAGGTAGGGTTAGTG	(CT)12	Di-nucleotide repeat motifs	80	60
109	Ensven_005042	TAATTCTTCCCACCGGGGTC	GACCACTTACTTTTTGCACGC	(TG)12	Di-nucleotide repeat motifs	132	59
110	Ensven_005142	GAATGCTTTGAGAGTCCGCC	TGCTCGTCTCTCTCTCTCTC	(TG)13	Di-nucleotide repeat motifs	104	58
111	Ensven_005155	GAGGAAAGACCAGGAAAAGCAG	TACTACCTCCTCCCTCCCTC	(AG)18	Di-nucleotide repeat motifs	90	59
112	Ensven_005176A	TGGATGGCCAAGAGTACACC	GGGGCACAACTCTCTCTCTC	(AG)12	Di-nucleotide repeat motifs	247	60
113	Ensven_005220	AGTCATTGTGCGCAGTTTCC	GGAGGACTCCATGTGGATGAG	(CTT)8	Tri-nucleotide repeat motifs	111	60
114	Ensven_005236	GCGTTCCGAGAGAGAGAGAG	CTTCTAGACCAGCCTTTGCG	(AG)13	Di-nucleotide repeat motifs	80	59
115	Ensven_005257	CTATCCAGGAGCCCATCTCG	ACTCTTCTCTTCGCCTGTGG	(CA)15	Di-nucleotide repeat motifs	93	60
116	Ensven_005417	TGCCATTTTCCTGTGACTGTTC	GCAAATAGGCGATGTCCACC	(CA)15	Di-nucleotide repeat motifs	135	60
117	Ensven_005424	TCCTGCACCCTCCATATTCC	TCTCTCTCTCTGATCTTCGTAGC	(GA)13	Di-nucleotide repeat motifs	229	59
118	Ensven_005458	AAGGGAAGAGGACACAAGGG	CCGTCGGTGTTCTCGTGTAG	(AC)11	Di-nucleotide repeat motifs	212	60
119	Ensven_005743B	AGCTGTCAAGAGAGAGAGAGAG	GCTGTTCATCACCACTCTACG	(AG)15	Di-nucleotide repeat motifs	116	59
120	marc3770	GGTTCAGGTTTGTCATCCCC	CGCTGTCACCAACCATTCTC	(GA)20	Di-nucleotide repeat motifs	99	59
121	Ensven_005761A	GTTTGAGTCGGAACCGGAAG	GCATTGATCTCCTCCCAACC	(GA)18	Di-nucleotide repeat motifs	145	59
122	Ensven_005767	GGAAGGGCGAGAAGGAAGAG	ACCGGCCTTTATTAGCCTCC	(AG)19	Di-nucleotide repeat motifs	161	60
123	Ensven_005769	AAGATGAAGGGTGGTGGGAC	GCACTGCTAATCTGCACTCG	(AG)11	Di-nucleotide repeat motifs	136	60
124	Ensven_005814	AGCAAGAGGTAAAGAGGAGAC	AAACTAAGCTTGTCATGCCG	(AG)12	Di-nucleotide repeat motifs	104	58
125	Ensven_005830	CCACCAAAGGGCTCCTCG	TCGGATTCTCCCGCTATTGG	(AC)13	Di-nucleotide repeat motifs	141	60
126	Ensven_005853A	CAGCCTGTGCAGCTAATCAC	CAGCAGTTGCAGATCGTGTC	(AG)21	Di-nucleotide repeat motifs	216	60
127	Ensven_005881A	ACGACTAACCCAACAAATGCC	TCATGTCAGACGAGAGGACG	(GA)26	Di-nucleotide repeat motifs	110	60
128	Ensven_005899	TGCACAAAGCTACGAACCAC	TCTCTCTCTCTCTCTTGTCATGG	(AG)13	Di-nucleotide repeat motifs	122	59
129	Ensven_005920	TCACTCCGATGGAAGGGATG	TCTCCACCATTTTAGTTGGCAC	(GAG)7	Tri-nucleotide repeat motifs	188	60
130	Ensven_005925	ATTTTAAAGGCACCCACCCG	ACCGACGCTTTGGTCACG	(TG)13C(GT)11	Compound interrupted	114	60
131	Ensven_005928	AGGAGAAGGGGTCAAAGCTG	TCTCCCAACCTCCTACTTCC	(GA)22	Di-nucleotide repeat motifs	104	59
132	Ensven_005961	ATCTTGAACGTGGGGAAGGG	TGATACCTGGTGAGGATGCG	(TG)13	Di-nucleotide repeat motifs	162	60
133	Ensven_005964	GATCAGCCATGGAGGTGAGG	AGGAACTGAAACAGTGGGGG	(AC)11	Di-nucleotide repeat motifs	167	60
134	Ensven_006020	TCCAGAAAAACAGAACCAATAGGAC	TAGATGGCAGATCACGGACG	(AC)22	Di-nucleotide repeat motifs	137	60
135	Ensven_006061	CGAGAATCAGCTTCCATCGC	AGTGTGGAGTGGGAGTGTTG	(AG)22	Di-nucleotide repeat motifs	200	60
136	Ensven_006066A	GCCAAGTTCCTCCAATGAGC	CTAAGACCCACGAGTAGGCG	(AG)11	Di-nucleotide repeat motifs	154	60
137	Ensven_006110A	GTCCATCATCAGGTGCAAGC	CTCTCTCTCTCTCTCCGTGTC	(AG)11	Di-nucleotide repeat motifs	162	59
138	Ensven_006117A	CAGTAGCCGCAATCAGACAC	GCCGTGGCTAACACTAACAC	(AG)15	Di-nucleotide repeat motifs	191	60
139	Ensven_006132A	AGGAAGAAAGACTGAGAGAGAGAG	CTCTCGTGTGCATGAAAGC	(AG)16	Di-nucleotide repeat motifs	144	58
140	Ensven_006167	GCTGCAACAGCAAGCAAAAC	TGTACAGCAATCAACACAGCC	(AG)21	Di-nucleotide repeat motifs	172	60
141	Ensven_006180	AGTCGATGACTGTGGAGTCG	GAAATGGGACGTGAGAAGCG	(AG)11	Di-nucleotide repeat motifs	201	60
142	Ensven_006263A	CTTGGACCCACTAGTCCTCG	CGCTTTAGCAAGGAAGACGG	(AG)15	Di-nucleotide repeat motifs	192	60
143	Ensven_006305	GGCCTAGTGACATGATGGTG	TGATGCTAGATTCAAAGTCAAGG	(AC)13	Di-nucleotide repeat motifs	159	57
144	Ensven_006315	ATGGCAACGAAAAGGAGGTG	CCCGACTGTCAAAGTAACGC	(GA)19	Di-nucleotide repeat motifs	210	60
145	Ensven_006341	TCACCTCGTGTTCCTCCTTC	CCATTCATCCCTTGTTAGGTGG	(GA)11	Di-nucleotide repeat motifs	131	59
146	Ensven_006358	GCACCAAAACACACACACAC	CCGACGATTAGTCAGGTTCG	(AG)13	Di-nucleotide repeat motifs	164	59
147	Ensven_006372	AGGAGTGAAATCAGCCCCAG	CTCCTCTCTCTCCCCGTCC	(GA)12	Di-nucleotide repeat motifs	132	60
148	Ensven_006373	TTGTGGGTCTTCTTTGCGTC	TCTCTCTCTCTCTCTCATCTGTG	(TC)13(AC)16	Compound	180	59
149	Ensven_006501	GTGTGTGTATATTATGTGTTACGTG	CAACACACCCACCCACCC	(TG)11	Di-nucleotide repeat motifs	96	57
150	Ensven_006554	TCATTCGACATCGACCTCCC	GAGTGCGTGTGTGTGTGTG	(CT)12(CA)18	Compound	211	60
151	Ensven_006567	TTTTCGGACGGTCTCTGTGG	TTCTTCTGCTGGCGTTTGAG	(TTG)8	Tri-nucleotide repeat motifs	158	60
152	Ensven_006673	AACCCACACCCACTCTCAAG	TGGAGCTCTCTCTCTCTCTC	(CA)12	Di-nucleotide repeat motifs	117	58
153	Ensven_006678	CACGTTGATGTCGTTCCGTC	GAATCGCTTCAAGGCGTAGG	(CT)13	Di-nucleotide repeat motifs	219	60
154	Ensven_006702	CCGCTCACAAACAACTCCTC	ACTACACACACACACACACAC	(CT)16	Di-nucleotide repeat motifs	136	59
155	Ensven_006777	TCGTATGCCACCACATGGAC	CCGCGGAGGTAGTAATAGATG	(CT)11	Di-nucleotide repeat motifs	157	58
156	Ensven_006855	AACAGAGGTAGTTGGCCTCC	CTGCTCCTTTCCTTTTCCCC	(AG)12	Di-nucleotide repeat motifs	157	59
157	Ensven_006898	TTAAAACAGTAGCTAACCGCAG	CGTGTGTGTGTGTGTGTGTG	(TC)13	Di-nucleotide repeat motifs	81	57
158	Ensven_006987	CAGGAGCTCAGCAGTGGG	GCATGTTTGCTGCTGTTGAC	(GA)11	Di-nucleotide repeat motifs	102	60
159	Ensven_006993	TCTACAGGACACATCCTTGGC	CATCCCCCGCTACACCAAC	(TG)11	Di-nucleotide repeat motifs	189	60
160	Ensven_007048	AGGATTGGCTGAAGAATGCC	TCGTCTCTCTCTCTCTCTCTC	(GA)19	Di-nucleotide repeat motifs	82	58
161	Ensven_007095	GGTATGAAAGCCACACCACC	AGTTCACCCACGCCTCAC	(GT)16	Di-nucleotide repeat motifs	246	60
162	Ensven_007104	TGCTGCAGTAGGCATAGGAG	AAATTGCTTCGGAGACGGTG	(GA)16	Di-nucleotide repeat motifs	234	60
163	Ensven_007181	TGCAACCCTTTGCTGCATTC	AGCATCATTCGCCATGGTTG	(TG)14	Di-nucleotide repeat motifs	146	60
164	Ensven_007199A	TTTGATCCTCCCTCTCCACC	GACGTACGACACACACACAC	(CT)19	Di-nucleotide repeat motifs	131	59
165	Ensven_007248	GCAGAAGCGGAGGGATTTTG	TGTTCTACTGTGAGCACCAC	(GA)12	Di-nucleotide repeat motifs	154	59
166	Ensven_007291	ACAAGAACAGCCAAGGATCG	CACAGCGGTCTCTCTCTCTC	(GAA)7	Tri-nucleotide repeat motifs	125	59
167	Ensven_007358	TGTGTGTGCTCAAAGCTACG	ACGGTCCTACCCAACCTTAAC	(AG)20	Di-nucleotide repeat motifs	151	60
168	Ensven_007371	ATGATGTCTGTGTGTGTGCG	AATTACCACCCCCTCCCCTC	(GT)12	Di-nucleotide repeat motifs	86	60
169	Ensven_007453	CCAAGCAACCGAAAAGAGGG	GAGGAAACCCGTTACGTCGC	(AG)11	Di-nucleotide repeat motifs	84	60
170	Ensven_007541A	AGCCAGAGGTGAAAGAGATG	TCCCCTCCTCCTTTTGGTTG	(TG)18	Di-nucleotide repeat motifs	95	59
171	Ensven_007594	TGAGATTGAGCCAAGGGGAC	TGTGTGTGTGTGTGTGTGTG	(AC)19	Di-nucleotide repeat motifs	223	60
172	Ensven_007660	TCGATCTCAATGACGACCCC	CCCTCGCTTTCCTTTTCTCG	(CA)11	Di-nucleotide repeat motifs	124	60
173	Ensven_007668	CTTCAGCAATGATTCCCGCC	AGAGAGAGAGAGAGAGAGAGAGAC	(CT)12	Di-nucleotide repeat motifs	150	60
174	Ensven_007699	CGAGGAAGAGGAGGAGAGAC	GCATCAACCACGACAAAACC	(AG)20	Di-nucleotide repeat motifs	135	59
175	Ensven_007715A	CTTGAAAGCATTGCATGTGGC	TCACCACTGTAGACCTCAGC	(CA)14	Di-nucleotide repeat motifs	200	60
176	Ensven_007749	CAACGGCCACAACTTACCTG	ACGACGATGACAGAGATGGG	(CT)13	Di-nucleotide repeat motifs	181	60
177	Ensven_007763	AACCAATCTGCCTGCATGTG	GCCAGTGATTGTTGAGGTGG	(TGA)8	Tri-nucleotide repeat motifs	161	60
178	Ensven_007798A	ATAACGGGGTGCCTGATCTC	CTCTCTCTCTCTCTCTCGCAC	(GT)17	Di-nucleotide repeat motifs	161	60
179	Ensven_007919	GCACACACACACACAGAGAG	GCTCAGCCAAGTCAGGAAAC	(AG)11	Di-nucleotide repeat motifs	125	60
180	Ensven_007923	GACTGTTCCCAGCACCAAAG	TTCCTCGCTCTCTCGTTGTC	(AG)20	Di-nucleotide repeat motifs	212	60
181	Ensven_007965	CGCCACTAAGAAGCCAACAG	GCCAAAGGTGCCAAAGTAGG	(GGA)7	Tri-nucleotide repeat motifs	243	60
182	Ensven_008057	TGAATGAGTGGGGGATGCTG	AATGGATCGTTATCCAACGTG	(CAT)9	Tri-nucleotide repeat motifs	144	57
183	Ensven_008071	AAGCCATTGATGACTCCCCG	CAGTTGCACGCAGAGAAAAC	(AC)12	Di-nucleotide repeat motifs	131	59
184	Ensven_008120	TGGACTAACTTCATATTCTTCTTGGC	CGGTTTAACGGGGTTTACGG	(TC)14(GTC)7	Compound	182	60
185	Ensven_008134	TGGAACGGAGACAGAACCAC	ACACTAAGAAAGACACGGAACG	(GT)11GCC(TG)13	Compound interrupted	113	59
186	Ensven_008154	GTTCAAACGGGAACCACGAG	TCTCTCTCTCTCTCTCTCTCTTC	(AC)12	Di-nucleotide repeat motifs	86	58
187	Ensven_008163A	TCAACACACAGCAAATCAACTG	TCACACCAGCTTCTCTCTCTC	(GA)11	Di-nucleotide repeat motifs	109	59
188	Ensven_008163B	AGAGAGAGAGAAGCTGGTGTG	TCTCTCAGTTGATTTGTCTGTGTG	(GA)11	Di-nucleotide repeat motifs	106	60
189	Ensven_008235	ACCATTCATATATCTCTCTCTCGC	CACGTAGGGTAGGAGGAACG	(CT)13	Di-nucleotide repeat motifs	82	58
190	Ensven_008328	GCCACACACACAGTCCAATC	CTTCGTGATCCAAAAGCCCG	(CA)12	Di-nucleotide repeat motifs	153	60
191	Ensven_008329	AGCGAGAGAGAAAGCGAGAG	ACTTTCAACTCCCTCAGCCC	(GT)11	Di-nucleotide repeat motifs	94	60
192	Ensven_008350B	AGATTCATGGTGGTTGTCTGC	TCTCTCCCTCTCTCCCCTTC	(GA)14	Di-nucleotide repeat motifs	141	59
193	Ensven_008481	GACGATGGAGAGAGAGAGCC	CTTCTTGTCGACTGTGGAGTG	(GA)12	Di-nucleotide repeat motifs	125	59
194	Ensven_008486	TGCCTTCTTCACACCTCTCC	CAAGTTTGTCTTTGTCCGCTG	(AC)14	Di-nucleotide repeat motifs	235	59
195	Ensven_008611	TTCTAGCTCTTTGAGGTGGC	CGAGCATCATCGATCAAACAAG	(GA)13	Di-nucleotide repeat motifs	141	58
196	Ensven_008621	TTGCTCTCTGCTACTGACGG	CCGGTAACTTGGTGGAAGTC	(CA)17	Di-nucleotide repeat motifs	146	59
197	Ensven_008643	GCATGTCTTGCAGTGAAGGG	GGTCTGTCACTCAACTTCCG	(GT)11	Di-nucleotide repeat motifs	135	59
198	Ensven_008667	TTCGGTAGTAGTGGCGTAGC	CTTCGTGATCCAAAAGCCCG	(CA)12	Di-nucleotide repeat motifs	207	60
199	Ensven_008670	AGTGTTCAGTAGGCCAGAGTG	CGACTCCGTTCCTTCTCGG	(GA)16	Di-nucleotide repeat motifs	95	60
200	Ensven_008706A	GCAATAGAATGGTACGGAGCG	TTTTGACTGTTCCGACGGTG	(AG)16	Di-nucleotide repeat motifs	122	59
201	Ensven_008798	TGGCTAGCTTAACCAGTCGC	GATGGAGAACACACAGAGCAG	(GA)15	Di-nucleotide repeat motifs	133	59
202	Ensven_008799	TATGGGAAGGGGATCCACAC	CAAATGCCGATAGGGACAGC	(CA)13	Di-nucleotide repeat motifs	213	59
203	Ensven_008810	AGATTCTGTATGTGTGTGTGC	ACCTCTCTCTCTCTCTCGCTC	(GA)12	Di-nucleotide repeat motifs	80	57
204	Ensven_008886	GGAGAAGCATTTGAAGGTTCTTG	TTCGCATTTATCCCTGGCAC	(AG)12	Di-nucleotide repeat motifs	121	59
205	Ensven_008940A	TCCTTTAGGTTATTTGGTTGCC	CCTTGGACATGCCTCACATC	(AG)15	Di-nucleotide repeat motifs	134	57
206	Ensven_008999	GCCAAAGCATGGAAAGAACC	TTGTCTCCCTTTAAGCCCCC	(GA)12	Di-nucleotide repeat motifs	159	59
207	Ensven_009017	AAGCCACGGAATCAGCAAAC	ACCCACTACCTTTCCCTAAGC	(AC)12	Di-nucleotide repeat motifs	209	60
208	Ensven_009027A	TCATCGTTTGTCGTTGCCAG	TGTGTGTGTGTGTGTGTGTG	(CT)16	Di-nucleotide repeat motifs	127	60
209	Ensven_009030	ACGAAGACAAAAGGTTCGGC	ATGCAGTGGACAAGCACAAG	(CA)12	Di-nucleotide repeat motifs	184	59
210	Ensven_009208	CGACCTTTGTGTGCGTCTAC	TGGCCATCCAATCAAACAGG	(TG)11	Di-nucleotide repeat motifs	232	59
211	Ensven_009218	AGTTGGGATGAGGTGTGGAG	TACCCCACTTCCTGTGCTTC	(AG)11	Di-nucleotide repeat motifs	186	60
212	Ensven_009264	GCATGTCTTGCAGTGAAGGG	AGGTCTGTCATCAACTTCCG	(GT)13	Di-nucleotide repeat motifs	138	59
213	Ensven_009268A	TGAACAAGGCTCCATTCTGC	TTACTTAGGCTTGCGTTGCC	(TC)11	Di-nucleotide repeat motifs	102	59
214	Ensven_009339A	TGGCGGCTTTGAAGTTTCTC	CTCTCTCTCTCTCTCTCGAACC	(AG)13	Di-nucleotide repeat motifs	224	59
215	Ensven_009389	TCCACAAACAGCTGCAATGG	TGGATGAACCACCGTCTCTC	(CT)11	Di-nucleotide repeat motifs	246	60
216	Ensven_009391	AGCAAGCGAAGTAAGAAAAACC	CCCGAGTTGTCAAGGTGAAC	(CA)13	Di-nucleotide repeat motifs	194	59
217	Ensven_009450	AGCTTGCTCTATGTGACGTG	TCATCACTCCCACCACCTTC	(GT)12(GA)19	Compound	142	59
