# Supplementary material for: Development of SSR markers and genetic diversity analysis in enset (Ensete ventricosum (Welw.) Cheesman), an orphan food security crop from Southern Ethiopia
Source: BMC Genet. 2015 Aug 5;16:98. doi: 10.1186/s12863-015-0250-8 (PMC4524394; doi:10.1186/s12863-015-0250-8)
Supplement: Additional file 4: — Features of newly developed enset SSR markers. The data provided represent details of the new SSR markers e.g. marker name, primer sequence, primer annealing temperature, indication of repeat type, expected product size and primer validation method. [file 12863_2015_250_MOESM4_ESM.xls]

## Sheet: Additional File 4
Additional File 4: Characteristics of the 67 SSR markers developed in enset (Ensete ventricosum (Welw.) Cheesman)
									GeneBank Accession		Scaffold and contig position		Target Seqence position on contig
Sequence read ID	SSR Name	GeneBank Accession ID	Forward primer sequence (5'–3')	Reverse primer sequence (5'–3')	Tm (°C)	SSR motif	Expected product size (bp)	Validation method (in silico/in vitro)	Uncultivated enset [GenBank: AMZH01]	Cultivated enset [GenBank: JTFG01]	Uncultivated enset [GenBank: AMZH01]	Cultivated enset [GenBank: JTFG01]	Uncultivated enset [GenBank: AMZH01]	Cultivated enset [GenBank: JTFG01]
Ensven_005220	Evg-01	Pr032360175	AGTCATTGTGCGCAGTTTCC	GGAGGACTCCATGTGGATGAG	60	(CTT)8	111	in silico and in vitro	gi|440568365|gb|AMZH01003606.1|	gi|745902007|gb|JTFG01088468.1|	scf_22030_28691_contig_1	scf_39502_96905_contig_1	3294 bp – 3393 bp	258 bp – 359 bp
Ensven_008886	Evg-02	Pr032360176	GGAGAAGCATTTGAAGGTTCTTG	TTCGCATTTATCCCTGGCAC	55	(AG)12	121	in silico and in vitro	gi|440556662|gb|AMZH01015251.1|	–	scf_22030_79907_contig_3	–	1551 bp – 1681 bp	–
Ensven_000285	Evg-03	Pr032360177	ACAGCATAAGCGAAATAGCAG	ACAGCATAAGCGAAATAGCAG	60	(AG)12	112	in vitro	Not identified	Not identified	Not identified	Not identified	Not identified	Not identified
Ensven_000335	Evg-04	Pr032360178	GCCATCGAGAGCTAAGGGG	GGCAAGGCCGTAAGATCAAC	60	(AG)21	133	in vitro	Not identified	Not identified	Not identified	Not identified	Not identified	Not identified
Ensven_001197	Evg-05	Pr032360179	AGTTGTCACCAATTGCACCG	CCATCCTCCACACATGCC	60	(GA)22	102	in vitro	Not identified	Not identified	Not identified	Not identified	Not identified	Not identified
Ensven_001894	Evg-06	Pr032360180	CCGAAGTGCAACACCAGAG	TCGCTTTGCTCAACATCACC	60	(GAA)9	202	in vitro	Not identified	Not identified	Not identified	Not identified	Not identified	Not identified
Ensven_002748	Evg-07	Pr032360181	GGTTGTCCTCAAGAACGTGG	TGATGCCTAATGCCTCTCCC	60	(GTG)9	85	in silico and in vitro	–	gi|745910818|gb|JTFG01079667.1|	–	scf_39502_88104_contig_1	–	103 bp – 172 bp
Ensven_004248	Evg-08	Pr032360182	CCATCGACGCCTTAACAGAG	TGAACCTCGGGAGTGACATAAG	60	(GA)21	167	in vitro	Not identified	Not identified	Not identified	Not identified	Not identified	Not identified
Ensven_004674	Evg-09	Pr032360183	GCCTTTCGTATGCTTGGTGG	ACGTTGTTGCCGACATTCTG	60	(GA)13	158	in vitro	Not identified	Not identified	Not identified	Not identified	Not identified	Not identified
Ensven_005853A	Evg-10	Pr032360184	CAGCCTGTGCAGCTAATCAC	CAGCAGTTGCAGATCGTGTC	60	(AG)21	216	in silico and in vitro	–	gi|745978843|gb|JTFG01011693.1|	–	scf_39502_15105_contig_2	–	676 bp – 881 bp
Ensven_006305	Evg-11	Pr032360185	GGCCTAGTGACATGATGGTG	TGATGCTAGATTCAAAGTCAAGG	60	(AC)13	159	in vitro	Not identified	Not identified	Not identified	Not identified	Not identified	Not identified
Ensven_007181	Evg-12	Pr032360186	TGCAACCCTTTGCTGCATTC	AGCATCATTCGCCATGGTTG	60	(TG)14	146	in vitro	Not identified	Not identified	Not identified	Not identified	Not identified	Not identified
Ensven_007715A	Evg-13	Pr032360187	CTTGAAAGCATTGCATGTGGC	TCACCACTGTAGACCTCAGC	60	(CA)14	200	in silico and in vitro	–	gi|745915136|gb|JTFG01075353.1|	–	scf_39502_83790_contig_1	–	519 bp – 746 bp
Ensven_007763	Evg-14	Pr032360188	AACCAATCTGCCTGCATGTG	GCCAGTGATTGTTGAGGTGG	60	(TGA)8	161	in vitro	Not identified	Not identified	Not identified	Not identified	Not identified	Not identified
Ensven_008940A	Evg-15	Pr032360189	TCCTTTAGGTTATTTGGTTGCC	CCTTGGACATGCCTCACATC	55	(AG)15	134	in vitro	Not identified	Not identified	Not identified	Not identified	Not identified	Not identified
Ensven_000533	Evg-16	Pr032360190	GGCTAGTCCAGTTGGAAAGAG	GTAATCACCTCTGCCTTCACC	60	(AG)13	122	in silico and in vitro	gi|440553823|gb|AMZH01017114.1|	–	scf_22030_4622408_contig_1	–	2171 bp – 2282 bp	–
Ensven_001705	Evg-17	Pr032360191	GCGTCTGGTATGCTCAACTG	TCGGGAATGATACAGAGGCG	60	(TCA)8	143	in silico and in vitro	–	gi|745969271|gb|JTFG01021260.1|	–	scf_39502_28133_contig_1	–	1060 bp – 1205 bp
Ensven_005920	Evg-18	Pr032360192	TCACTCCGATGGAAGGGATG	TCTCCACCATTTTAGTTGGCAC	60	(GAG)7	188	in silico and in vitro	–	gi|745958897|gb|JTFG01031625.1|	–	scf_39502_42085_contig_1	–	397 bp – 578 bp
Ensven_007095	Evg-19	Pr032360193	GGTATGAAAGCCACACCACC	AGTTCACCCACGCCTCAC	60	(GT)16	246	in vitro	Not identified	Not identified	Not identified	Not identified	Not identified	Not identified
Ensven_008621	Evg-20	Pr032360194	TTGCTCTCTGCTACTGACGG	CCGGTAACTTGGTGGAAGTC	60	(CA)17	146	in silico and in vitro	gi|440561312|gb|AMZH01010659.1|	–	scf_22030_70637_contig_1	–	4378 bp – 4510 bp	–
Ensven_002014	Evg-21	Pr032360195	CAGGCAACCACTGCGATATG	CAGTTGTCTCCCCAGGTGC	60	(CA)12	115	in silico and in vitro	gi|440552239|gb|AMZH01018143.1|	gi|745880662|gb|JTFG01109787.1|	scf_22030_4639480_contig_1	scf_39502_118224_contig_1	690 bp – 824 bp	1776 bp – 1884 bp
Ensven_005257	Evg-22	Pr032360196	CTATCCAGGAGCCCATCTCG	ACTCTTCTCTTCGCCTGTGG	60	(CA)15	93	in silico and in vitro	gi|440568477|gb|AMZH01003494.1|	gi|745890151|gb|JTFG01100310.1|	scf_22030_27861_contig_1	scf_39502_108747_contig_1	11115 bp – 11193 bp	383 bp – 475 bp
Ensven_005830	Evg-23	Pr032360197	CCACCAAAGGGCTCCTCG	TCGGATTCTCCCGCTATTGG	60	(AC)13	141	in silico and in vitro	gi|440567489|gb|AMZH01004482.1|	–	scf_22030_36090_contig_1	–	10082 bp – 10212 bp	–
Ensven_006567	Evg-24	Pr032360198	TTTTCGGACGGTCTCTGTGG	TTCTTCTGCTGGCGTTTGAG	60	(TTG)8	158	in silico and in vitro	gi|440559579|gb|AMZH01012392.1|	gi|745875665|gb|JTFG01114772.1|	scf_22030_74534_contig_1	scf_39502_123209_contig_1	4389 bp – 4549 bp	312 bp – 469 bp
Ensven_006678	Evg-25	Pr032360199	CACGTTGATGTCGTTCCGTC	GAATCGCTTCAAGGCGTAGG	60	(CT)13	219	in silico and in vitro	gi|440559831|gb|AMZH01012140.1|	–	scf_22030_74021_contig_1	–	2371 bp – 2592 bp	–
Ensven_008071	Evg-26	Pr032360200	AAGCCATTGATGACTCCCCG	CAGTTGCACGCAGAGAAAAC	60	(AC)12	131	in silico and in vitro	gi|440562261|gb|AMZH01009710.1|	–	scf_22030_67676_contig_1	–	1136 bp – 1274 bp	–
Ensven_008706A	Evg-27	Pr032360201	GCAATAGAATGGTACGGAGCG	TTTTGACTGTTCCGACGGTG	60	(AG)16	122	in silico and in vitro	gi|440562420|gb|AMZH01009551.1|	–	scf_22030_67051_contig_1	–	3935 bp – 4048 bp	–
Ensven_009017	Evg-28	Pr032360202	AAGCCACGGAATCAGCAAAC	ACCCACTACCTTTCCCTAAGC	60	(AC)12	209	in silico and in vitro	gi|440561852|gb|AMZH01010119.1|	gi|745909568|gb|JTFG01080915.1|	scf_22030_69122_contig_3	scf_39502_89352_contig_1	2367 bp – 2573 bp	135 bp – 339 bp
Ensven_003748	Evg-29	Pr032360203	GTTCGACTCGTCCAAGAAGG	ACTGTCTTAGTGATAGCCATGC	60	(AC)15	111	in silico and in vitro	gi|440565688|gb|AMZH01006283.1|	gi|745969112|gb|JTFG01021419.1|	scf_22030_50702_contig_3	scf_39502_28341_contig_1	6173 bp – 6279 bp	816 bp – 926 bp
Ensven_000277	Evg-30	Pr032360204	TTACGCCTTGCTCAACATCG	CCATCCTCACTCTGCCTCTC	60	(AG)12	117	in silico/NI	gi|440568357|gb|AMZH01003614.1|	–	scf_22030_28722_contig_1	–	10548 bp – 10654 bp	–
Ensven_000636B	Evg-31	Pr032360205	TGGTGTCGAAGAAGGGAAGG	GACCACCACGCCATAACAAC	55	(GTT)10	85	in silico/NI	gi|440567570|gb|AMZH01004401.1|	gi|745895495|gb|JTFG01094974.1|	scf_22030_35305_contig_7	scf_39502_103411_contig_1	520 bp – 611 bp	906 bp – 988 bp
Ensven_000709	Evg-32	Pr032360206	CTGGTGTGCGACAATGGAAC	TCTTGGAGCATCGTCTCCG	60	(TG)13	173	in silico/NI	gi|440561281|gb|AMZH01010690.1|	–	scf_22030_70728_contig_1	–	692 bp – 878 bp	–
Ensven_000801	Evg-33	Pr032360207	CGTGTGTGTCTGTGTGTGTG	TCCTTCAGACCAGCCTTTGC	60	(AG)13	112	in silico/NI	gi|441464789|gb|KB220636.1|	gi|745877954|gb|JTFG01112491.1|	scf_22030_78401	scf_39502_120928_contig_1	4391 bp – 4506 bp	25 bp – 138 bp
Ensven_000984A	Evg-34	Pr032360208	CGGCTGAATCATACGAGTGC	GTGTTGGCTCATTCCAGGTG	60	(CAG)7	170	in silico/NI	gi|440551320|gb|AMZH01018925.1|	–	scf_22030_4653730_contig_1	–	2556 bp – 2728 bp	–
Ensven_001810	Evg-35	Pr032360209	AACAACTTACGCTGCTGCTC	TTGACGTTCCCCTGACTTCC	60	(AC)11	167	in silico/NI	gi|440560132|gb|AMZH01011839.1|	gi|745978830|gb|JTFG01011706.1|	scf_22030_73384_contig_1	scf_39502_15119.contig_1	10384 bp – 10552 bp	4162 bp – 4330 bp
Ensven_002054	Evg-36	Pr032360210	GGTTGCCTTTGCTGTAGGAC	TGCTTCTGGTCAGATGTCAAAAC	60	(AG)12	152	in silico/NI	gi|440556375|gb|AMZH01015536.1|	–	scf_22030_80287_contig_1	–	3006 bp – 3160 bp	–
Ensven_003201	Evg-37	Pr032360211	CAGCACCGAGTTGACTTGAC	AAACCCTAACGTCCCTCCTC	60	(GT)14	116	in silico/NI	gi|440558358|gb|AMZH01013613.1|	–	scf_22030_77046_contig_1	–	4639 bp – 4749 bp	–
Ensven_003845	Evg-38	Pr032360212	TCTCAAACCACACACACACAC	ACGATAGGTTGTGGAGCCTG	60	(AG)12	175	in silico/NI	gi|440569016|gb|AMZH01002955.1|	gi|745887278|gb|JTFG01103176.1|	scf_22030_23622_contig_1	scf_39502_111613.contig_1	8937 bp – 9107 bp	1327 bp – 1513 bp
Ensven_004673	Evg-39	Pr032360213	AGAGGCAGGGCCGAGAAG	AGATCCACCACAAGACCTCC	60	(GAA)9	106	in silico/NI	gi|440555302|gb|AMZH01016554.1|	gi|745863592|gb|JTFG01126830.1|	scf_22030_81382_contig_3	scf_39502_135267.contig_1	3144 bp – 3255 bp	4743 bp – 4848 bp
Ensven_005142	Evg-40	Pr032360214	GAATGCTTTGAGAGTCCGCC	TGCTCGTCTCTCTCTCTCTC	60	(TG)13	104	in silico/NI	gi|440557549|gb|AMZH01014397.1|	–	scf_22030_78436_contig_1	–	6496 bp – 6611 bp	–
Ensven_005964	Evg-41	Pr032360215	GATCAGCCATGGAGGTGAGG	AGGAACTGAAACAGTGGGGG	60	(AC)11	167	in silico/NI	gi|440565667|gb|AMZH01006304.1|	gi|745962184|gb|JTFG01028342.1|	scf_22030_50862_contig_3	scf_39502_37690_contig_1	696 bp – 852 bp	1 bp – 156 bp
Ensven_006263A	Evg-42	Pr032360216	CTTGGACCCACTAGTCCTCG	CGCTTTAGCAAGGAAGACGG	60	(AG)15	192	in silico/NI	gi|440557571|gb|AMZH01014376.1|	–	scf_22030_78396_contig_1	–	3786 bp – 3959 bp	–
Ensven_006673	Evg-43	Pr032360217	AACCCACACCCACTCTCAAG	TGGAGCTCTCTCTCTCTCTC	55	(CA)12	117	in silico/NI	gi|441465122|gb|KB220303.1|	gi|745891531|gb|JTFG01098932.1|	scf_22030_74857	scf_39502_107369_contig_1	6308 bp – 6415 bp	616 bp – 735 bp
Ensven_007453	Evg-44	Pr032360218	CCAAGCAACCGAAAAGAGGG	GAGGAAACCCGTTACGTCGC	60	(AG)11	84	in silico/NI	gi|440551853|gb|AMZH01018529.1|	–	scf_22030_4646642_contig_1	–	7736 bp – 7812 bp	–
Ensven_008486	Evg-45	Pr032360219	TGCCTTCTTCACACCTCTCC	CAAGTTTGTCTTTGTCCGCTG	60	(AC)14	235	in silico/NI	gi|440564940|gb|AMZH01007031.1|	–	scf_22030_56407_contig_1	–	1364 bp – 1591 bp	–
Ensven_009030	Evg-46	Pr032360220	ACGAAGACAAAAGGTTCGGC	ATGCAGTGGACAAGCACAAG	60	(CA)12	184	in silico/NI	gi|440559317|gb|AMZH01012654.1|	gi|745868961|gb|JTFG01121471.1|	scf_22030_75023_contig_1	scf_39502_129908_contig_1	3744 bp – 3929 bp	2972 bp – 3144 bp
Ensven_009264	Evg-47	Pr032360221	GCATGTCTTGCAGTGAAGGG	AGGTCTGTCATCAACTTCCG	60	(GT)13	138	in silico/NI	gi|440559949|gb|AMZH01012022.1|	–	scf_22030_73794_contig_5	–	12732 bp – 12860 bp	–
Ensven_005042	Evg-48	Pr032360222	TAATTCTTCCCACCGGGGTC	GACCACTTACTTTTTGCACGC	60	(TG)12	132	in silico and in vitro	–	gi|745937129|gb|JTFG01053381.1|	–	scf_39502_61838_contig_2	–	8459 bp – 8590 bp
Ensven_005424	Evg-49	Pr032360223	TCCTGCACCCTCCATATTCC	TCTCTCTCTCTGATCTTCGTAGC	60	(GA)13	229	in vitro	Not identified	Not identified	Not identified	Not identified	Not identified	Not identified
Ensven_005961	Evg-50	Pr032360224	ATCTTGAACGTGGGGAAGGG	TGATACCTGGTGAGGATGCG	60	(TG)13	162	in silico and in vitro	–	gi|745937332|gb|JTFG01053178.1|	–	scf_39502_61711_contig_2	–	10229 bp – 10389 bp
Ensven_008057	Evg-51	Pr032360225	TGAATGAGTGGGGGATGCTG	AATGGATCGTTATCCAACGTG	60	(CAT)9	144	in silico and in vitro	–	gi|745888216|gb|JTFG01102242.1|	–	scf_39502_110679_contig_1	–	577 bp – 720 bp
Ensven_008799	Evg-52	Pr032360226	TATGGGAAGGGGATCCACAC	CAAATGCCGATAGGGACAGC	60	(CA)13	213	in silico and in vitro	–	gi|745944009|gb|JTFG01046502.1|	–	scf_39502_57675_contig_2	–	3340 bp – 3556 bp
Ensven_000294	Evg-53	Pr032360227	CACGGTAGATCTTGCACGC	CTATCGATTGCACGTCGCTC	60	(GT)12	184	in silico/NI	gi|440554450|gb|AMZH01016834.1|	–	scf_22030_81513_contig_3	–	4538 bp – 4721 bp	–
Ensven_000614	Evg-54	Pr032360228	GTACGCCAAAGCATACCGC	TACATACGGAGCGTACCGAG	60	(AC)11	104	in silico/NI	–	gi|745957309|gb|JTFG01033213.1|	–	scf_39502_44276_contig_1	–	534 bp – 637 bp
Ensven_001793B	Evg-55	Pr032360229	GAGGAGGAGCAGAGTCATGG	AGATCACAACCAAGCTCAGAAAC	60	(TC)12	212	in silico/NI	–	gi|745970414|gb|JTFG01020118.1|	–	scf_39502_26580_contig_1	–	4 bp – 215 bp
Ensven_001815A	Evg-56	Pr032360230	AAAGAAGGGAAGGTGCATGG	CTCTCTCGCTCTCTCTCTCC	60	(GA)15	81	in silico/NI	–	gi|745969782|gb|JTFG01020749.1|	–	scf_39502_27436_contig_1	–	4574 bp – 4655 bp
Ensven_001882	Evg-57	Pr032360231	GTGGGAATATCTTAGAGTAGGAAGC	CTCAGGAGGTCTTCTCTGCC	60	(AC)11	96	in silico/NI	–	gi|745868462|gb|JTFG01121969.1|	–	scf_39502_130406_contig_1	–	3105 bp – 3342 bp
Ensven_001952	Evg-58	Pr032360232	ACTGTTTTGGCTTTCGGACG	ACAGATGTGGAAGAGTTGCC	60	(AC)11	112	in silico/NI	–	gi|745900204|gb|JTFG01090270.1|	–	scf_39502_98707_contig_1	–	515 bp – 627 bp
Ensven_002551	Evg-59	Pr032360233	GGAGTCCGGTAGGGCTTTAG	ATCAAGGTCATGTGCTGTGC	60	(AG)11	189	in silico/NI	–	gi|745939980|gb|JTFG01050531.1|	–	scf_39502_60125_contig_1	–	6147 bp – 6334 bp
Ensven_004628	Evg-60	Pr032360234	AGGAAGAGGGTGCATGAGC	CTCTCTCTCTCTCTCTGGTCTC	60	(GA)11	182	in silico/NI	–	gi|745861201|gb|JTFG01129218.1|	–	scf_39502_137655_contig_1	–	6252 bp – 6433 bp
Ensven_006180	Evg-61	Pr032360235	AGTCGATGACTGTGGAGTCG	GAAATGGGACGTGAGAAGCG	60	(AG)11	201	in silico/NI	–	gi|745955754|gb|JTFG01034767.1|	–	scf_39502_46270_contig_1	–	1899 bp – 2099 bp
Ensven_006987	Evg-62	Pr032360236	CAGGAGCTCAGCAGTGGG	GCATGTTTGCTGCTGTTGAC	60	(GA)11	102	in silico/NI	–	gi|745929470|gb|JTFG01061038.1|	–	scf_39502_69475_contig_1	–	533 bp – 629 bp
Ensven_007660	Evg-63	Pr032360237	TCGATCTCAATGACGACCCC	CCCTCGCTTTCCTTTTCTCG	60	(CA)11	124	in silico/NI	–	gi|745912107|gb|JTFG01078378.1|	–	scf_39502_86815_contig_1	–	709 bp – 832 bp
Ensven_007798A	Evg-64	Pr032360238	ATAACGGGGTGCCTGATCTC	CTCTCTCTCTCTCTCTCGCAC	60	(GT)17	161	in silico/NI	–	gi|745879602|gb|JTFG01110845.1|	–	scf_39502_119282_contig_1	–	1904 bp – 2064 bp
Ensven_008329	Evg-65	Pr032360239	AGCGAGAGAGAAAGCGAGAG	ACTTTCAACTCCCTCAGCCC	60	(GT)11	94	in silico/NI	–	gi|745886720|gb|JTFG01103734.1|	–	scf_39502_112171_contig_1	–	1368 bp – 1459 bp
Ensven_008999	Evg-66	Pr032360240	GCCAAAGCATGGAAAGAACC	TTGTCTCCCTTTAAGCCCCC	60	(GA)12	159	in silico/NI	–	gi|745902044|gb|JTFG01088431.1|	–	scf_39502_96868_contig_1	–	70 bp – 228 bp
Ensven_009208	Evg-67	Pr032360241	CGACCTTTGTGTGCGTCTAC	TGGCCATCCAATCAAACAGG	60	(TG)11	232	in silico/NI	–	gi|745863993|gb|JTFG01126429.1|	–	scf_39502_134866_contig_1	–	569 bp – 797 bp
NI : not investigated in vitro
