# Supplementary material for: Development of SSR markers and genetic diversity analysis in enset (Ensete ventricosum (Welw.) Cheesman), an orphan food security crop from Southern Ethiopia
Source: BMC Genet. 2015 Aug 5;16:98. doi: 10.1186/s12863-015-0250-8 (PMC4524394; doi:10.1186/s12863-015-0250-8)
Supplement: Additional file 6: — Characteristics and amplification pattern of cross-transferable enset (Ensete ventricosum (Welw.) Cheesman) SSR markers in Musa spp. [file 12863_2015_250_MOESM6_ESM.xls]

## Sheet: Additional File 6
Additional File 6: Characteristics and amplification pattern of cross-transferable enset (Ensete ventricosum (Welw.) Cheesman) SSR markers in Musa spp.
Sequence read ID	Marker ID	GeneBank Accession	Marker ID	Allele number	GeneDiversity	Heterozygosity	PIC	M. accuminata (n = 8)	M. balbisiana ((n = 4)	M. ornata (n =1)	M. textilis (n = 1)	M.schizocarpa (n = 1)	AA Cooking. Tomolo (n = 1)	AB Cultivar (n = 2)	Forward primer sequence (5'–3')	Reverse primer sequence (5'–3')	Tm (°C)	Remark
Ensven_008886	Evg_2	Pr032360176	ECG-46F	10	0.865	0.7	0.851612	135-159	147-157	—	—	—	136	153	GGAGAAGCATTTGAAGGTTCTTG	TTCGCATTTATCCCTGGCAC	55	Polymorphic
Ensven_000285	Evg_3	Pr032360177	ECG-1F	11	0.876543	0.5	0.864183	117-133	117-130	118	133/135	118/120	117-120	116-130	ACAGCATAAGCGAAATAGCAG	ACAGCATAAGCGAAATAGCAG	60	Polymorphic
Ensven_002748	Evg_7	Pr032360181	ECG-11P	6	0.709184	0.285714	0.672929	87-118	109-131	109	—	109	87/100	87-109	GGTTGTCCTCAAGAACGTGG	TGATGCCTAATGCCTCTCCC	60	Polymorphic
Ensven-007715A	Evg_13	Pr032360187	ECG-39	6	0.676471	0.235294	0.637461	193-204	193-196	195	194	195	193	193	CTTGAAAGCATTGCATGTGGC	TCACCACTGTAGACCTCAGC	60	Polymorphic
Ensven_008940A	Evg_15	Pr032360189	ECG-47F	6	0.8	0.4	0.7716	157	153-157	—	170/192	165	—	142	TCCTTTAGGTTATTTGGTTGCC	CCTTGGACATGCCTCACATC	55	Polymorphic
Ensven_002014	Evg_21	Pr032360195	ECG-10H	6	0.773438	0.125	0.743866	128-134	140	—	—	—	145	138	CAGGCAACCACTGCGATATG	CAGTTGTCTCCCCAGGTGC	60	Polymorphic
Ensven_005257	Evg_22	Pr032360196	ECG-22P	6	0.66436	0	0.631458	92-140	92-139	136	134	132	92	92-132	CTATCCAGGAGCCCATCTCG	ACTCTTCTCTTCGCCTGTGG	60	Polymorphic
Ensven_005830	Evg_23	Pr032360197	ECG-26P	6	0.808642	0.333333	0.781645	142-154	147-149	—	—	—	157	147	CCACCAAAGGGCTCCTCG	TCGGATTCTCCCGCTATTGG	60	Polymorphic
Ensven_006567	Evg_24	Pr032360198	ECG-34P	1	0	0	0	172	172	172	—	172	172	172	TTTTCGGACGGTCTCTGTGG	TTCTTCTGCTGGCGTTTGAG	60	Monomorphic
Ensven_003748	Evg_29	Pr032360203	ECG-13H	8	0.820988	0.111111	0.802069	101-104	100	106	—	—	—	99-108	GTTCGACTCGTCCAAGAAGG	ACTGTCTTAGTGATAGCCATGC	60	Polymorphic
